# Supplementary material for: Urinary Albumin-to-Creatinine Ratio (uACR) Point-of-Care (POC) Device with Seamless Data Transmission for Monitoring the Progression of Chronic Kidney Disease
Source: Biosensors (Basel). 2025 Feb 24;15(3):145. doi: 10.3390/bios15030145 (PMC11940007; doi:10.3390/bios15030145)
Supplement: Supplementary file 1 [file biosensors-15-00145-s001.zip]

Archive with 1 entries (1 files):
- biosensors-3472834-supplementary.pdf
